# Supplementary material for: The Antioxidant Potential of Various Wheat Crusts Correlates with AGE Content Independently of Acrylamide
Source: Foods. 2023 Dec 7;12(24):4399. doi: 10.3390/foods12244399 (PMC10743060; doi:10.3390/foods12244399)
Supplement: Supplementary file 1 [file foods-12-04399-s001.zip]

Archive with 1 entries (1 files):
- foods-2727791-supplementary.pdf
